# Supplementary material for: VX-445 (elexacaftor) inhibits chloride secretion across human bronchial epithelial cells by directly blocking KCa3.1 channels
Source: PNAS Nexus. 2025 Jul 4;4(7):pgaf211. doi: 10.1093/pnasnexus/pgaf211 (PMC12275099; doi:10.1093/pnasnexus/pgaf211)
Supplement: pgaf211_Supplementary_Data [file pgaf211_supplementary_data.xlsx]

## Sheet: Fig1B
Forskolin	VX-445	Bumetinide
44	27	14
43	28	13
50	34	16
46	31	14
52	32	15
35	21	8
38	22	7
35	19	4
45	25	6
34	18	5
37	22	9
39	26	10
44	26	10
49	31	12
47	30	12
48	30	11
44	26	1
48	25	2
47	27	2
46	26	3
26	21	1
27	20	1
39	20	2
41	30	2
41	21	1
44	24	2
46	27	3
42	20	2

## Sheet: Fig 1D
1	5	10
0	33	57
0	25	50
0	33	47
0	37	47
0	39	54
0	34	52
0	36	52
0	31	52
0	26	51
0	21	55
0	14	54
0	24	45
0	10	53
		49
		49
		49
		42
		50
		44
		47
		20
		27
		51
		28
		50
		48
		44
		55
		57
		61
		58
		38
		50
		17
		57

## Sheet: Fig 1F
Forsk	Bumet	VX-445	Acet
34	19	19	12
27	15	14	11
32	23	27	24
30	17	16	9
28	17	18	13
32	19	20	14
34	20	20	14
31	21	21	17
30	18	18	14
24	15	15	12
31	17	18	14
28	14	14	7
26	15	16	12

## Sheet: Fig1H
DCEBIO	VX-445	Bumet
46	28	14
52	29	8
47	26	6
58	34	14
54	33	14
31	21	8
44	30	9
51	31	11
44	26	8
46	26	7
49	33	11
37	21	10
43	28	15
39	23	10
23	8	0
27	8	1
33	15	3
52	26	2
33	11	1

## Sheet: Fig 1J
Forsk + VX-770	VX-445	Bumet
20	10	5
23	11	7
22	12	8
24	13	8
21	10	4
22	14	7
22	9	1
25	12	7
28	15	9
27	12	6
26	16	8
24	6	0
27	8	4
25	8	4
25	6	0
25	9	5
33	14	1
32	9	1
32	10	2
29	8	1
26.705	19.7573	11.8617
21.862	10.7039	3.84663
40.7565	16.3997	4.05994
36.323	10.2705	0
44.4242	12.9981	3.1
23.1275	8.93265	0.861565
39.3392	21.1864	9.59904
19.9569	14.5804	6.25079
24.0794	12.9827	-1.19445
33.8793	18.4015	3.98034
33.3717	15.1922	-1.82385
45.4238	16.7964	1.68705
29.4363	14.7512	-0.4511
23.3146	10.1036	-5.35791
44.5617	27.4734	9.5863

## Sheet: Fig 2B
Forsk	VX-445	Paxilline	Bumet
24	20	20	12
18	15	15	10
24	21	21	13
24	19	19	12
19	14	14	8
21	15	15	9
26	19	19	13
17	12	12	7
18	11	11	5
23	16	15	7

## Sheet: Fig 2E
Control	VX-445
8.5	1.5
5.5	0.5
6.5	0
3.5	0
9	0
6.5	0
5	0
4	1
5	1
5	0
6	0
8	0.5
9	1.5

## Sheet: Fig 2H
Control	VX-445
7	1.5
7	1.5
11	1.5
8.5	1
9.5	1
9	1
6	0
13	1
8	0.5
4	0
3.5	0

## Sheet: Fig 3C
	Control1(pA/pF)	Control2(pA/pF)	Control3(pA/pF)	VX-445-1(pA/pF)	VX-445-2(pA/pF)	VX-445-3(pA/pF)	Tram-34-1	Tram-34-2
mV
-80	-21.2127	-21.1554	-3.88584	-0.507923	-4.32816	-0.248583	0.0478232	0.0384903
-60	4.23426	11.0017	1.75996	-0.113482	-2.07937	0.335961	0.344216	0.305087
-40	30.819	44.473	7.44871	0.271068	0.0199499	0.953759	0.875025	0.575706
-20	57.8575	78.061	13.2145	2.10275	4.30684	1.60373	2.2406	0.786922
0	85.0415	112.986	18.7738	4.69813	14.2225	2.90912	4.75664	1.38523
20	112.704	146.923	24.6271	9.26544	25.0771	4.93311	9.44282	2.64628
40	138.043	180.199	29.979	12.3157	37.3064	7.28997	14.9868	4.12113
60	159.746	211.149	35.6422	13.4664	45.5735	9.58421	18.5727	5.27186
80	174.776	237.716	39.2062	16.7453	49.583	12.5238	22.4945	7.19806

## Sheet: Fig3I
[VX-445]	Expt#1	Expt#2	Expt#3	Expt#4		BSA Expt for Reviewers	% Inhibition of VX-445 on hIKCa
0.1	100	100	100	100			VX-445	VX-445+3.4% BSA
1	86	95	100	83			86.5598	32.091
3	68	80	93	62			57.4757	32.1563
10	34	56	66	28			21.5948	44.3259
30	5	21	25	5			61.2146	95.3524
100	0	4	10	0			84.467
							26.2984
							32.8967

[truncated: 4 more sheets: Fig 4D, Fig4G, Fig 5C, Fig 5F]
